# Supplementary material for: Analysis of Antimicrobial Residues and Resistance Profiles of Escherichia coli and Enterococcus spp. in Lagoon Water from California Dairies
Source: Vet Sci. 2025 Oct 8;12(10):960. doi: 10.3390/vetsci12100960 (PMC12568054; doi:10.3390/vetsci12100960)
Supplement: Supplementary file 1 [file vetsci-12-00960-s001.zip]

Archive with 1 entries (1 files):
- vetsci-3703718-supplementary.pdf
